# Supplementary material for: Research trends and hotspots on osteoporosis: a decade-long bibliometric and visualization analysis from 2014 to 2023
Source: Front Med (Lausanne). 2024 Aug 29;11:1436486. doi: 10.3389/fmed.2024.1436486 (PMC11390546; doi:10.3389/fmed.2024.1436486)
Supplement: Supplementary file 1 [file Data_Sheet_1.XLSX]

## Sheet: Sheet1
Ranking	Institution	Publications		Ranking	Institution	Co-citations
1	University Of California System	818		1	University of California System	812
2	Harvard University	691		2	Harvard University	682
3	Shanghai Jiao Tong University	567		3	Shanghai Jiao Tong University	562
4	Institut National De La Sante Et De La Recherche Medicale Inserm	457		4	Institut National de la Sante et de la Recherche Medicale (Inserm)	450
5	Harvard Medical School	452		5	Harvard Medical School	447
6	University Of Oxford	423		6	University of Oxford	422
7	University Of Sheffield	422		7	University of Sheffield	420
8	University Of London	418		8	University of London	412
9	University Of Toronto	415		9	University of Toronto	410
10	University Of Southampton	393		10	University of Southampton	390
11	University Of Melbourne	392		11	University of Melbourne	389
12	Us Department Of Veterans Affairs	387		12	US Department of Veterans Affairs	385
13	Veterans Health Administration Vha	375		13	Veterans Health Administration (VHA)	373
14	Sichuan University	358		14	Sichuan University	349
15	Zhejiang University	356		15	Zhejiang University	345
16	University Of California San Francisco	352		16	Seoul National University (SNU)	339
17	Soochow University China	349		17	Soochow University - China	335
18	Seoul National University Snu	343		18	University of California San Francisco	334
19	Mayo Clinic	332		19	Mayo Clinic	330
20	Chinese Academy Of Sciences	321		20	Pennsylvania Commonwealth System of Higher Education (PCSHE)	320
21	Pennsylvania Commonwealth System Of Higher Education Pcshe	321		21	Chinese Academy of Sciences	314
22	Columbia University	320		22	McGill University	308
23	Mcgill University	315		23	Columbia University	282
24	Southern Medical University China	314		24	Peking University	277
25	Central South University	308		25	Egyptian Knowledge Bank (EKB)	276
26	Egyptian Knowledge Bank Ekb	291		26	Southern Medical University - China	273
27	Assistance Publique Hopitaux Paris Aphp	290		27	Central South University	271
28	Peking University	290		28	Fudan University	270
29	Fudan University	286		29	Assistance Publique Hopitaux Paris (APHP)	268
30	Sun Yat Sen University	283		30	University of Texas System	265
31	Karolinska Institutet	278		31	Karolinska Institutet	255
32	Monash University	277		32	Universite Paris Cite	254
33	Nanjing Medical University	276		33	McMaster University	254
34	Universite Paris Cite	271		34	University of Pittsburgh	249
35	University Of Texas System	270		35	University System of Ohio	247
36	Xi An Jiaotong University	270		36	Monash University	247
37	University System Of Ohio	263		37	Nanjing Medical University	242
38	Guangzhou University Of Chinese Medicine	259		38	Sun Yat Sen University	242
39	Mcmaster University	257		39	University of Manitoba	240
40	Huazhong University Of Science Technology	250		40	Huazhong University of Science & Technology	228
41	University Of Pittsburgh	250		41	University of California Los Angeles	223
42	University Of British Columbia	241		42	Xi'an Jiaotong University	221
43	University Of Manitoba	241		43	CIBER - Centro de Investigacion Biomedica en Red	218
44	University Of California Los Angeles	239		44	Amgen	217
45	University Of Southern Denmark	233		45	University of Gothenburg	217
46	University Of Sydney	233		46	Aarhus University	216
47	Ciber Centro De Investigacion Biomedica En Red	232		47	University of Southern Denmark	216
48	University Of Copenhagen	232		48	University of Sydney	214
49	Massachusetts General Hospital	231		49	Wenzhou Medical University	212
50	University Of Gothenburg	231		50	University of Copenhagen	211
51	Amgen	230		51	Chinese University of Hong Kong	211
52	Wenzhou Medical University	230		52	University of British Columbia	208
53	Chinese Academy Of Medical Sciences Peking Union Medical College	229		53	Universidade de Sao Paulo	208
54	Chinese University Of Hong Kong	227		54	Guangzhou University of Chinese Medicine	207
55	Universidade De Sao Paulo	223		55	Massachusetts General Hospital	206
56	University Of Geneva	223		56	Chinese Academy of Medical Sciences - Peking Union Medical College	194
57	Yonsei University	220		57	Yonsei University	188
58	Aarhus University	219		58	University of Geneva	188
59	Chang Gung Memorial Hospital	219		59	Air Force Military Medical University	181
60	Australian Catholic University	212		60	Australian Catholic University	179
61	University Of Milan	211		61	Chang Gung Memorial Hospital	172
62	Air Force Military Medical University	208		62	Capital Medical University	170
63	Capital Medical University	204		63	Maastricht University	168
64	Johns Hopkins University	204		64	Centre National de la Recherche Scientifique (CNRS)	167
65	University Of Liege	202		65	Sapienza University Rome	165
66	University Of Alabama System	201		66	University of Milan	163
67	Tongji University	199		67	University of Wisconsin System	161
68	University Of Pennsylvania	199		68	Beth Israel Deaconess Medical Center	160
69	University Of Alabama Birmingham	198		69	Naval Medical University	158
70	Maastricht University	197		70	University of Alabama System	156
71	University Of Western Australia	196		71	Brigham & Women's Hospital	156
72	Centre National De La Recherche Scientifique Cnrs	194		72	University of Pennsylvania	154
73	Chang Gung University	194		73	Tongji University	153
74	Nanjing University Of Chinese Medicine	194		74	University of Alabama Birmingham	153
75	Naval Medical University	194		75	Johns Hopkins University	152
76	Sapienza University Rome	194		76	Erasmus University Rotterdam	151
77	Erasmus University Rotterdam	192		77	King Saud University	141
78	University Of Wisconsin System	191		78	University of Western Australia	137
79	Beth Israel Deaconess Medical Center	188		79	Lund University	132
80	University Of Wisconsin Madison	187		80	Chang Gung University	130
81	Brigham Women S Hospital	185		81	Erasmus MC	129
82	Deakin University	185		82	Jinan University	129
83	King Saud University	185		83	Nanjing University of Chinese Medicine	128
84	Shandong University	185		84	University of Michigan	127
85	University Of Michigan	185		85	University of Wisconsin Madison	127
86	University Of Michigan System	185		86	University of Michigan System	127
87	Erasmus Mc	183		87	University of Liege	123
88	Lund University	183		88	Yonsei University Health System	113
89	Jinan University	180		89	Autonomous University of Barcelona	112
90	University Of New South Wales Sydney	180		90	University of Hamburg	111
91	Vrije Universiteit Amsterdam	180		91	University of Calgary	110
92	University Of Minnesota System	178		92	Vrije Universiteit Amsterdam	110
93	Indiana University System	177		93	University Medical Center Hamburg-Eppendorf	109
94	University Of Tokyo	177		94	University of Minnesota System	108
95	China Medical University Taiwan	176		95	University of Minnesota Twin Cities	107
96	University Of Minnesota Twin Cities	176		96	Jilin University	106
97	University College London	175		97	University of New South Wales Sydney	105
98	University Of Calgary	175		98	China Medical University	105
99	Yonsei University Health System	174		99	Deakin University	105
100	Stanford University	173		100	Kyung Hee University	102
